# Supplementary material for: Evaluation of Safety and Acceptability of 40 Hz Amplitude-Modulated Auditory Stimulation in Healthy Older People: A Prospective Study from Japan
Source: Healthcare (Basel). 2025 Oct 20;13(20):2638. doi: 10.3390/healthcare13202638 (PMC12564345; doi:10.3390/healthcare13202638)
Supplement: Supplementary file 1 [file healthcare-13-02638-s001.zip]

Archive with 1 entries (1 files):
- healthcare-3880769-supplementary.pdf
